# Supplementary material for: Prescription of Aminoglycosides in 23 French Neonatal Intensive Care Units
Source: Antibiotics (Basel). 2021 Nov 20;10(11):1422. doi: 10.3390/antibiotics10111422 (PMC8614949; doi:10.3390/antibiotics10111422)
Supplement: Supplementary file 1 [file antibiotics-10-01422-s001.zip]

Archive with 1 entries (1 files):
- antibiotics-1452803-supplementary.pdf
